# Supplementary material for: Immune-checkpoint inhibition for tumor prevention in a preclinical Lynch syndrome model
Source: Transl Oncol. 2025 Jul 16;60:102472. doi: 10.1016/j.tranon.2025.102472 (PMC12284698; doi:10.1016/j.tranon.2025.102472)
Supplement: Supplementary file 2 [file mmc2.zip]

Archive with 1 entries (1 files):
- Slide8.TIF
